# Supplementary material for: Datasets on process transesterification of binary blend of oil for fatty acid ethyl ester (FAEE) synthesized via the ethanolysis of heterogeneous doped catalyst
Source: Data Brief. 2020 Jun 23;31:105905. doi: 10.1016/j.dib.2020.105905 (PMC7329925; doi:10.1016/j.dib.2020.105905)
Supplement: Supplementary file 1 [file mmc1.zip]

Archive with 1 entries (1 files):
- Supplementary data.csv
