# Supplementary material for: Datasets on process transesterification of binary blend of oil for fatty acid ethyl ester (FAEE) synthesized via the ethanolysis of heterogeneous doped catalyst
Source: Data Brief. 2020 Jun 23;31:105905. doi: 10.1016/j.dib.2020.105905 (PMC7329925; doi:10.1016/j.dib.2020.105905)
Supplement: Supplementary file 1 [file mmc1.zip › Supplementary data.csv]

Experimental data for FAEE, PFAEE, and residual
Runs	E1 (wt.%)	E2 (min)	E3 (v/v)	E4 (oC)	FAEE (% wt.)	PFAEE (% wt.)	R (% wt.)
1	0	0	0	0	93.6	94.08	-0.08
2	1	0	0	1	93.7	96.33	-0.065
3	0	1	0	1	93	92.99	0.032
4	0	0	-1	1	96.5	92.95	0.047
5	-1	0	1	0	94.5	95.46	0.045
6	0	0	0	0	94	93.22	-0.013
7	1	0	-1	0	97.8	96.52	-0.02
8	1	0	0	-1	93.7	94.28	-0.078
9	1	1	0	0	93	92.27	0.065
10	-1	0	-1	0	95	93.71	-0.005417
11	0	0	1	-1	93.21	93.66	0.04
12	0	-1	-1	0	97.56	94.43	-0.03
13	-1	0	0	-1	92.33	97.53	0.033
14	0	0	-1	-1	95.5	95.59	0.04
15	0	0	0	0	93.8	95.59	-0.005417
16	0	0	1	1	94.2	93.06	0.00125
17	0	1	0	-1	89.5	95.08	-0.076
18	1	0	0	1	94.4	97.82	-0.021
19	0	0	0	0	93	94.48	0.02
20	1	0	1	0	94.02	93.94	0.075
21	1	-1	0	0	96.26	96.59	0.014
22	0	1	1	0	93.06	89.6	-0.1
23	-1	1	0	0	93.02	92.9	0.1
24	0	-1	1	0	95.58	95.41	-0.015
25	0	1	-1	0	95.63	93.66	0.34
26	0	1	0	1	95.4	93.66	-0.66
27	0	-1	0	-1	96.6	93.66	0.14
28	0	0	0	0	93.9	93.66	0.24
29	-1	-1	0	0	94	93.66	-0.06
Design Summary
	Study Type	Response Surface		Experiments	29
	Initial Design	Box Behnken		Blocks	No Blocks
	Design Model	Quadratic
	Response	Name	Units	Obs	Minimum	Maximum	Trans	Model
	Y1	FAEE (% wt.)		29	89.5	97.8	None	Quadratic
	Factor	Name	Units	Type	Low Actual	High Actual	Low Coded	High Coded
	A	E1 (wt. %)		Numeric	1.5	3.5	-1	1
	B	E2 (min)		Numeric	60	100	-1	1
	C	E3 (v/v)		Numeric	3	7	-1	1
	D	E4 (deg. C)		Numeric	60	80	-1	1
4 Factors: A, B, C, D
Design Matrix Evaluation for Response Surface Quadratic Model
	No aliases found for Quadratic Model
	Degrees of Freedom for Evaluation
	Model	14
	Residuals	14
	Lack 0f Fit	10
	Pure Error	4
	Corr Total	28
					Power	at 5 % alpha level for effect of
	Term	StdErr**	VIF	Ri-Squared	1/2 Std. Dev.	1 Std. Dev.	2 Std. Dev.
	A	0.29	1	0	12.70%	36.50%	89.60%
	B	0.29	1	0	12.70%	36.50%	89.60%
	C	0.29	1	0	12.70%	36.50%	89.60%
	D	0.29	1	0	12.70%	36.50%	89.60%
	A2	0.39	1.08	0.0779	22.10%	65.90%	99.70%
	B2	0.39	1.08	0.0779	22.10%	65.90%	99.70%
	C2	0.39	1.08	0.0779	22.10%	65.90%	99.70%
	D2	0.39	1.08	0.0779	22.10%	65.90%	99.70%
	AB	0.5	1	0	7.50%	15.40%	46.10%
	AC	0.5	1	0	7.50%	15.40%	46.10%
	AD	0.5	1	0	7.50%	15.40%	46.10%
	BC	0.5	1	0	7.50%	15.40%	46.10%
	BD	0.5	1	0	7.50%	15.40%	46.10%
	CD	0.5	1	0	7.50%	15.40%	46.10%
	**Basis Std. Dev. = 1.0
	Measures Derived From the (X'X)-1 Matrix
	Std	Leverage	Point Type
	1	0.5833	IBFact
	2	0.5833	IBFact
	3	0.5833	IBFact
	4	0.5833	IBFact
	5	0.5833	IBFact
	6	0.5833	IBFact
	7	0.5833	IBFact
	8	0.5833	IBFact
	9	0.5833	IBFact
	10	0.5833	IBFact
	11	0.5833	IBFact
	12	0.5833	IBFact
	13	0.5833	IBFact
	14	0.5833	IBFact
	15	0.5833	IBFact
	16	0.5833	IBFact
	17	0.5833	IBFact
	18	0.5833	IBFact
	19	0.5833	IBFact
	20	0.5833	IBFact
	21	0.5833	IBFact
	22	0.5833	IBFact
	23	0.5833	IBFact
	24	0.5833	IBFact
	25	0.2	Center
	26	0.2	Center
	27	0.2	Center
	28	0.2	Center
	29	0.2	Center
	Average =	0.5172
	Maximum Prediction Variance (at a design point) = 0.583
	Average Prediction Variance = 0.517
	Condition Number of Coefficient Matrix = 1.933
	G Efficiency (calculated from the design points) = 88.7 %
	Scaled D-optimality Criterion = 4.117
	Determinant of (X'X)-1 = 1.916E-13
	Trace of (X'X)-1 = 2.650
	Correlation Matrix of Regression Coefficients
		Intercept	A	B	C	D	A2	B2
	Intercept	1
	A	0	1
	B	0	0	1
	C	0	0	0	1
	D	0	0	0	0	1
	A2	-0.569	0	0	0	0	1
	B2	-0.569	0	0	0	0	0.189	1
	C2	-0.569	0	0	0	0	0.189	0.189
	D2	-0.569	0	0	0	0	0.189	0.189
	AB	0	0	0	0	0	0	0
	AC	0	0	0	0	0	0	0
	AD	0	0	0	0	0	0	0
	BC	0	0	0	0	0	0	0
	BD	0	0	0	0	0	0	0
	CD	0	0	0	0	0	0	0
		C2	D2	AB	AC	AD	BC	BD
	C2	1
	D2	0.189	1
	AB	0	0	1
	AC	0	0	0	1
	AD	0	0	0	0	1
	BC	0	0	0	0	0	1
	BD	0	0	0	0	0	0	1
	CD	0	0	0	0	0	0	0
		CD
	CD	1
	Correlation Matrix of Factors [Pearson's r]
		A	B	C	D	A2	B2	C2
	A	1
	B	0	1
	C	0	0	1
	D	0	0	0	1
	A2	0	0	0	0	1
	B2	0	0	0	0	-0.137	1
	C2	0	0	0	0	-0.137	-0.137	1
	D2	0	0	0	0	-0.137	-0.137	-0.137
	AB	0	0	0	0	0	0	0
	AC	0	0	0	0	0	0	0
	AD	0	0	0	0	0	0	0
	BC	0	0	0	0	0	0	0
	BD	0	0	0	0	0	0	0
	CD	0	0	0	0	0	0	0
		D2	AB	AC	AD	BC	BD	CD
	D2	1
	AB	0	1
	AC	0	0	1
	AD	0	0	0	1
	BC	0	0	0	0	1
	BD	0	0	0	0	0	1
	CD	0	0	0	0	0	0	1
	Response:	FAEE (% wt.)
	*** WARNING: The Cubic Model is Aliased! ***
	Sequential Model Sum of Squares
		Sum of		Mean	F
	Source	Squares	DF	Square	Value	Prob > F
	Mean	2.58E+05	1	2.58E+05
	Linear	36.98	4	9.25	4.97	0.0046
	2FI	26.75	6	4.46	4.48	0.0061
	Quadratic	17.22	4	4.3	86.29	< 0.0001	Suggested
	Cubic	0.062	8	7.73E-03	0.073	0.9992	Aliased
	Residual	0.64	6	0.11
	Total	2.58E+05	29	8902.27
	"Sequential Model Sum of Squares": Select the highest order polynomial where the
	additional terms are significant and the model is not aliased.
	Lack of Fit Tests
		Sum of		Mean	F
	Source	Squares	DF	Square	Value	Prob > F
	Linear	44.04	20	2.2	13.94	0.0101
	2FI	17.28	14	1.23	7.81	0.0302
	Quadratic	0.066	10	6.64E-03	0.042	1	Suggested
	Cubic	4.56E-03	2	2.28E-03	0.014	0.9857	Aliased
	Pure Error	0.63	4	0.16
	"Lack of Fit Tests": Want the selected model to have insignificant lack-of-fit.
	Model Summary Statistics
		Std.		Adjusted	Predicted
	Source	Dev.	R-Squared	R-Squared	R-Squared	PRESS
	Linear	1.36	0.4529	0.3618	0.1605	68.55
	2FI	1	0.7806	0.6587	0.352	52.91
	Quadratic	0.22	0.9914	0.9829	0.9832	1.37	Suggested
	Cubic	0.33	0.9922	0.9636	0.9799	1.64	Aliased
	"Model Summary Statistics": Focus on the model maximizing the "Adjusted R-Squared"
	and the "Predicted R-Squared".
	Use your mouse to right click on individual cells for definitions.
	Response:	FAEE (% wt.)
	ANOVA for Response Surface Quadratic Model
	Analysis of variance table [Partial sum of squares]
		Sum of		Mean	F
	Source	Squares	DF	Square	Value	Prob > F
	Model	80.95	14	5.78	115.91	< 0.0001	significant
	A	3.66	1	3.66	73.43	< 0.0001
	B	14.94	1	14.94	299.51	< 0.0001
	C	15.01	1	15.01	300.85	< 0.0001
	D	3.37	1	3.37	67.57	< 0.0001
	A2	0.16	1	0.16	3.26	0.0925
	B2	0.47	1	0.47	9.36	0.0085
	C2	14.83	1	14.83	297.3	< 0.0001
	D2	0.6	1	0.6	11.93	0.0039
	AB	1.3	1	1.3	26.05	0.0002
	AC	2.69	1	2.69	53.92	< 0.0001
	AD	0.11	1	0.11	2.25	0.1559
	BC	0.087	1	0.087	1.74	0.2078
	BD	22.56	1	22.56	452.29	< 0.0001
	CD	2.50E-05	1	2.50E-05	5.01E-04	0.9825
	Residual	0.7	14	0.05
	Lack of Fit	0.066	10	6.64E-03	0.042	1	not significant
	Pure Error	0.63	4	0.16
	Cor Total	81.65	28
	The Model F-value of 115.91 implies the model is significant. There is only
	a 0.01% chance that a "Model F-Value" this large could occur due to noise.
	Values of "Prob > F" less than 0.0500 indicate model terms are significant.
	In this case A, B, C, D, B2, C2, D2, AB, AC, BD are significant model terms.
	Values greater than 0.1000 indicate the model terms are not significant.
	If there are many insignificant model terms (not counting those required to support hierarchy),
	model reduction may improve your model.
	The "Lack of Fit F-value" of 0.04 implies the Lack of Fit is not significant relative to the pure
	error. There is a 100.00% chance that a "Lack of Fit F-value" this large could occur due
	to noise. Non-significant lack of fit is good -- we want the model to fit.
	Std. Dev.	0.22		R-Squared	0.9914
	Mean	94.34		Adj R-Squared	0.9829
	C.V.	0.24		Pred R-Squared	0.9832
	PRESS	1.37		Adeq Precision	51.152
	The "Pred R-Squared" of 0.9832 is in reasonable agreement with the "Adj R-Squared" of 0.9829.
	"Adeq Precision" measures the signal to noise ratio. A ratio greater than 4 is desirable. Your
	ratio of 51.152 indicates an adequate signal. This model can be used to navigate the design space.
		Coefficient		Standard	95% CI	95% CI
	Factor	Estimate	DF	Error	Low	High	VIF
	Intercept	93.66	1	0.1	93.45	93.87
	A-E1 (wt. %)	0.55	1	0.064	0.41	0.69	1
	B-E2 (min)	-1.12	1	0.064	-1.25	-0.98	1
	C-E3 (v/v)	-1.12	1	0.064	-1.26	-0.98	1
	D-E4 (deg. C)	0.53	1	0.064	0.39	0.67	1
	A2	0.16	1	0.088	-0.03	0.35	1.08
	B2	0.27	1	0.088	0.08	0.46	1.08
	C2	1.51	1	0.088	1.32	1.7	1.08
	D2	-0.3	1	0.088	-0.49	-0.11	1.08
	AB	-0.57	1	0.11	-0.81	-0.33	1
	AC	-0.82	1	0.11	-1.06	-0.58	1
	AD	-0.17	1	0.11	-0.41	0.072	1
	BC	-0.15	1	0.11	-0.39	0.092	1
	BD	2.37	1	0.11	2.14	2.61	1
	CD	-2.50E-03	1	0.11	-0.24	0.24	1
	Final Equation in Terms of Coded Factors:
		FAEE (% wt.)	=
		93.66
		0.55	* A
		-1.12	* B
		-1.12	* C
		0.53	* D
		0.16	* A2
		0.27	* B2
		1.51	* C2
		-0.3	* D2
		-0.57	* A * B
		-0.82	* A * C
		-0.17	* A * D
		-0.15	* B * C
		2.37	* B * D
		-2.50E-03	* C * D
	Final Equation in Terms of Actual Factors:
		FAEE (% wt.)	=
		146.94344
		5.26333	* E1 (wt. %)
		-0.90469	* E2 (min)
		-3.01063	* E3 (v/v)
		-0.43042	* E4 (deg. C)
		0.15833	* E1 (wt. %)2
		6.71E-04	* E2 (min)2
		0.37802	* E3 (v/v)2
		-3.03E-03	* E4 (deg. C)2
		-0.0285	* E1 (wt. %) * E2 (min)
		-0.41	* E1 (wt. %) * E3 (v/v)
		-0.01675	* E1 (wt. %) * E4 (deg. C)
		-3.69E-03	* E2 (min) * E3 (v/v)
		0.011875	* E2 (min) * E4 (deg. C)
		-1.25E-04	* E3 (v/v) * E4 (deg. C)
	Diagnostics Case Statistics
	Standard	Actual	Predicted			Student	Cook's	Outlier	Run
	Order	Value	Value	Residual	Leverage	Residual	Distance	t	Order
	1	94	94.08	-0.08	0.583	-0.555	0.029	-0.541	29
	2	96.26	96.33	-0.065	0.583	-0.451	0.019	-0.438	21
	3	93.02	92.99	0.032	0.583	0.22	0.005	0.212	23
	4	93	92.95	0.047	0.583	0.324	0.01	0.313	9
	5	95.5	95.46	0.045	0.583	0.312	0.009	0.302	14
	6	93.21	93.22	-0.013	0.583	-0.092	0.001	-0.089	11
	7	96.5	96.52	-0.02	0.583	-0.139	0.002	-0.134	4
	8	94.2	94.28	-0.078	0.583	-0.543	0.028	-0.529	16
	9	92.33	92.27	0.065	0.583	0.448	0.019	0.435	13
	10	93.7	93.71	-5.42E-03	0.583	-0.038	0	-0.036	8
	11	93.7	93.66	0.04	0.583	0.275	0.007	0.265	2
	12	94.4	94.43	-0.03	0.583	-0.211	0.004	-0.204	18
	13	97.56	97.53	0.033	0.583	0.228	0.005	0.22	12
	14	95.63	95.59	0.04	0.583	0.275	0.007	0.265	25
	15	95.58	95.59	-5.42E-03	0.583	-0.038	0	-0.036	24
	16	93.06	93.06	1.25E-03	0.583	0.009	0	0.008	22
	17	95	95.08	-0.076	0.583	-0.529	0.026	-0.515	10
	18	97.8	97.82	-0.021	0.583	-0.147	0.002	-0.142	7
	19	94.5	94.48	0.02	0.583	0.142	0.002	0.137	5
	20	94.02	93.94	0.075	0.583	0.523	0.026	0.509	20
	21	96.6	96.59	0.014	0.583	0.095	0.001	0.092	27
	22	89.5	89.6	-0.1	0.583	-0.725	0.049	-0.713	17
	23	93	92.9	0.1	0.583	0.72	0.048	0.707	3
	24	95.4	95.41	-0.015	0.583	-0.101	0.001	-0.098	26
	25	94	93.66	0.34	0.2	1.702	0.048	1.842	6
	26	93	93.66	-0.66	0.2	-3.304	0.182	-6.782 *	19
	27	93.8	93.66	0.14	0.2	0.701	0.008	0.687	15
	28	93.9	93.66	0.24	0.2	1.201	0.024	1.222	28
	29	93.6	93.66	-0.06	0.2	-0.3	0.002	-0.29	1
	* Case(s) with |Outlier T| > 3.50
	Proceed to Diagnostic Plots (the next icon in progression). Be sure to look at the:
	1) Normal probability plot of the studentized residuals to check for normality of residuals.
	2) Studentized residuals versus predicted values to check for constant error.
	3) Outlier t versus run order to look for outliers, i.e., influential values.
	4) Box-Cox plot for power transformations.
	If all the model statistics and diagnostic plots are OK, finish up with the Model Graphs icon.
Table 4b: ANOVA and Fits statistics
Source	Sum of Squares	df	Mean Square	F Value	Prob > F
Model	188.13	14	13.44	1765.55	< 0.0001
E1	20.91	1	20.91	2746.86	< 0.0001
E2	36.51	1	36.51	4796.5	< 0.0001
E3	8.64	1	8.64	1135.18	< 0.0001
E4	22.81	1	22.81	2997.59	< 0.0001
E12	6.35	1	6.35	834.64	< 0.0001
E22	49.53	1	49.53	6507.17	< 0.0001
E32	10.93	1	10.93	1436.01	< 0.0001
E42	14.17	1	14.17	1861.7	< 0.0001
E1E2	1.44	1	1.44	189.2	< 0.0001
E1E3	12.6	1	12.6	1655.8	< 0.0001
E1E4	0.12	1	0.12	16.09	0.0011
E2E3	0.3	1	0.3	39.74	< 0.0001
E2E4	3.42	1	3.42	449.67	< 0.0001
E3E4	2.56	1	2.56	336.35	< 0.0001
Residual	0.11	15	7.61E-03	-	-
Lack of Fit	0.11	10	0.011	-	-
Pure Error	0	5	0	-	-
Cor Total	188.24	29	-	-	-
Fits statistics
Std. Dev.	0.087		R-Squared	0.9994
Mean	91.73		Adj R-Squared	0.9988
C.V.	0.095		Pred R-Squared	0.9965
PRESS	0.66		Adeq Precision	188.58
Model	80.95	14	5.78	115.91	< 0.0001
A	3.66	1	3.66	73.43	< 0.0001
B	14.94	1	14.94	299.51	< 0.0001
C	15.01	1	15.01	300.85	< 0.0001
D	3.37	1	3.37	67.57	< 0.0001
A2	0.16	1	0.16	3.26	0.0925
B2	0.47	1	0.47	9.36	0.0085
C2	14.83	1	14.83	297.3	< 0.0001
D2	0.6	1	0.6	11.93	0.0039
AB	1.3	1	1.3	26.05	0.0002
AC	2.69	1	2.69	53.92	< 0.0001
AD	0.11	1	0.11	2.25	0.1559
BC	0.087	1	0.087	1.74	0.2078
BD	22.56	1	22.56	452.29	< 0.0001
CD	2.50E-05	1	2.50E-05	5.01E-04	0.9825
Residual	0.7	14	0.05
Lack of Fit	0.066	10	6.64E-03	0.042	1
Pure Error	0.63	4	0.16
	Constraints
			Lower	Upper	Lower	Upper
	Name	Goal	Limit	Limit	Weight	Weight	Importance
	E1 (wt. %)	is in range	1.5	3.5	1	1	3
	E2 (min)	is in range	60	100	1	1	3
	E3 (v/v)	is in range	3	7	1	1	3
	E4 (deg. C)	is in range	60	80	1	1	3
	FAEE (% wt.)	is target = 97.8	89.5	97.8	1	1	3
	Solutions
	Number	E1 (wt. %)	E2 (min)	E3 (v/v)	E4 (deg. C)	FAEE (% wt.)	Desirability
	1	3.1	68.09	3.01	72.21	97.7999	1	Selected
	2	3.49	60.81	4.72	62.22	97.8	1
	3	3.46	60.29	4.6	63.52	97.8001	1
	4	2.42	99.65	3.03	78.91	97.8002	1
	5	2.48	62.5	3.08	65.36	97.8	1
	6	3.45	73.27	3.01	76.94	97.7999	1
	7	2.38	96.76	3	79.99	97.7999	1
	8	2	99.91	3.01	79.63	97.8002	1
	9	3.03	96.97	3.12	78.62	97.7999	1
	10	3.5	60.05	7	60.76	97.6381	0.98
	10 Solutions found
	Number of Starting Points 10
	E1 (wt. %)	E2 (min)	E3 (v/v)	E4 (deg. C)
	3.13	64.98	4.58	77.72
	2.11	78.4	6.82	69.92
	2.73	62.62	5.83	61.28
	3.24	65.61	6.03	72.9
	2.02	83.43	5.21	79
	1.52	65.96	3.3	77.47
	2.34	77.65	4.61	78.37
	1.97	99.62	3.77	78.29
	1.7	99.32	3.27	78.94
	2.28	94.04	4.93	77.89
No	E1 (wt. %)	E2 (min)	E3 (v/v)	E4 (deg. C)	FAEE (% wt.)
1	3.1	68.09	3.01	72.21	97.7999	Selected
2	3.49	60.81	4.72	62.22	97.8
3	3.46	60.29	4.6	63.52	97.8001
4	2.42	99.65	3.03	78.91	97.8002
5	2.48	62.5	3.08	65.36	97.8
6	3.45	73.27	3.01	76.94	97.7999
7	2.38	96.76	3	79.99	97.7999
8	2	99.91	3.01	79.63	97.8002
9	3.03	96.97	3.12	78.62	97.7999
10	3.5	60.05	7	60.76	97.681
