# Supplementary material for: Datasets on process transesterification of binary blend of oil for fatty acid ethyl ester (FAEE) synthesized via the ethanolysis of heterogeneous doped catalyst
Source: Data Brief. 2020 Jun 23;31:105905. doi: 10.1016/j.dib.2020.105905 (PMC7329925; doi:10.1016/j.dib.2020.105905)
Supplement: Supplementary file 2 [file mmc2.xml]

<?xml version="1.0" encoding="utf-8" standalone="no"?>
<data>
  <datasets>
    <author>avogadros2002@yahoo.com;tundeadepoju@aksu.edu.ng</author>
    <type>0</type>
    <dataset>
      <value>6</value>
      <reason>Other (please explain)</reason>
      <comments>I have submitted my raw data as a supplementary data file along with my manuscript.
</comments>
    </dataset>
  </datasets>
</data>
